# Supplementary material for: Dietary Supplement of Grape Wastes Enhances Honeybee Immune System and Reduces Deformed Wing Virus (DWV) Load
Source: Antioxidants (Basel). 2022 Dec 27;12(1):54. doi: 10.3390/antiox12010054 (PMC9855144; doi:10.3390/antiox12010054)
Supplement: Supplementary file 1 [file antioxidants-12-00054-s001.zip]

Archive with 1 entries (1 files):
- antioxidants-2060405-supplementary.pdf
